# Supplementary material for: Molecular Imaging of Human Skeletal Myoblasts (huSKM) in Mouse Post-Infarction Myocardium
Source: Int J Mol Sci. 2021 Oct 8;22(19):10885. doi: 10.3390/ijms221910885 (PMC8509689; doi:10.3390/ijms221910885)
Supplement: Supplementary file 1 [file ijms-22-10885-s001.zip]

Archive with 1 entries (1 files):
- ijms-1319874-supplementary.pdf
